# Supplementary material for: High Fat High Sucrose Diet Modifies Uterine Contractility and Cervical Resistance in Pregnant Rats: The Roles of Sex Hormones, Adipokines and Cytokines
Source: Life (Basel). 2022 May 26;12(6):794. doi: 10.3390/life12060794 (PMC9224847; doi:10.3390/life12060794)
Supplement: Supplementary file 1 [file life-12-00794-s001.zip]

Archive with 1 entries (1 files):
- life-1733076-supplementary.pdf
